# Supplementary material for: Why Do Ionic Surfactants Significantly Alter the Chemiluminogenic Properties of Acridinium Salt?
Source: Molecules. 2024 Aug 7;29(16):3736. doi: 10.3390/molecules29163736 (PMC11356875; doi:10.3390/molecules29163736)
Supplement: Supplementary file 1 [file molecules-29-03736-s001.zip]

Archive with 1 entries (1 files):
- molecules-3117091-supplementary.pdf
